# Supplementary material for: Back Pain Consortium (BACPAC): Protocol and Pilot Study Results for a Randomized Comparative-Effectiveness Trial of Antidepressants, Fear Avoidance Rehabilitation, or the Combination for Chronic Low Back Pain and Comorbid High Negative Affect
Source: Pain Med. 2023 Jan 30;24(Suppl 1):S105–14. doi: 10.1093/pm/pnad006 (PMC10403304; doi:10.1093/pm/pnad006)
Supplement: pnad006_Supplementary_Data [file pnad006_supplementary_data.zip]

Archive with 4 entries (3 files):
- pnad006_Supplementary_Data/
- pnad006_Supplementary_Data/supplemental table 1.docx
- pnad006_Supplementary_Data/supplemental table 2.docx
- pnad006_Supplementary_Data/Supplementary Table 3.docx
